# Supplementary material for: Sex-Dependent Effects of Eicosapentaenoic Acid on Hepatic Steatosis in UCP1 Knockout Mice
Source: Biomedicines. 2021 Oct 27;9(11):1549. doi: 10.3390/biomedicines9111549 (PMC8615653; doi:10.3390/biomedicines9111549)
Supplement: Supplementary file 1 [file biomedicines-09-01549-s001.zip]

Archive with 1 entries (1 files):
- biomedicines-1395751-supplementary.pdf
